# Supplementary material for: Existence and significance of anti-HLA-C autoantibodies to primary and persistent platelet transfusion refractoriness in patients with hematologic disorders: a retrospective study from a single centre
Source: Ann Med. 2024 Dec 28;57(1):2446689. doi: 10.1080/07853890.2024.2446689 (PMC11703460; doi:10.1080/07853890.2024.2446689)
Supplement: Supplemental Material [file IANN_A_2446689_SM6790.zip]

Archive with 4 entries (3 files):
- Suppl_Mat/
- Suppl_Mat/Supplemental Table 1 .docx
- Suppl_Mat/Supplemental Table 2 .docx
- Suppl_Mat/Supplemental Table 3 .docx
